# Supplementary material for: Hypoglycemic Effects of Extracts Obtained from Endemic Betonica bulgarica Degen and Neič
Source: Plants (Basel). 2024 May 18;13(10):1406. doi: 10.3390/plants13101406 (PMC11125167; doi:10.3390/plants13101406)
Supplement: Supplementary file 1 [file plants-13-01406-s001.zip]

Archive with 3 entries (3 files):
- Figure S1. Concentration-effect plots.pdf
- Figure S2. BBL Chromatograms & RT.pdf
- Figure S3. BBF Chromatograms & RT.pdf
